# Supplementary material for: Chemical Changes Under Heat Stress and Identification of Dendrillolactone, a New Diterpene Derivative with a Rare Rearranged Spongiane Skeleton from the Antarctic Marine Sponge Dendrilla antarctica
Source: Mar Drugs. 2024 Dec 28;23(1):10. doi: 10.3390/md23010010 (PMC11767012; doi:10.3390/md23010010)
Supplement: Supplementary file 1 [file marinedrugs-23-00010-s001.zip]

Archive with 1 entries (1 files):
- marinedrugs-3326412-supplementary.pdf
